# Supplementary material for: Early Detection of Therapeutic Benefit from PD-1/PD-L1 Blockade in Advanced Lung Cancer by Monitoring Cachexia-Related Circulating Cytokines
Source: Cancers (Basel). 2023 Feb 11;15(4):1170. doi: 10.3390/cancers15041170 (PMC9954513; doi:10.3390/cancers15041170)
Supplement: Supplementary file 1 [file cancers-15-01170-s001.zip]

Archive with 1 entries (1 files):
- cancers-2178675-supplementary.pdf
